# Supplementary material for: CCR5 as a Prognostic Factor in Lower-Grade Glioma is Involved in the Remodeling of the Tumor Microenvironment
Source: Front Genet. 2022 Jul 5;13:874896. doi: 10.3389/fgene.2022.874896 (PMC9294513; doi:10.3389/fgene.2022.874896)
Supplement: Supplementary file 1 [file Table2.XLSX]

## Sheet: Sheet1
Table S2- Primer sequences for qRT-PCR
Species	Gene	Primer sequences
Human	CCR5	F: 5'- CTGAGACATCCGTTCCCCTAC-3'
		R: 5'- TTTTTGGCAGGGCTCCGAT-3
	GAPDH	F: 5'- GGAGTCCACTGGCGTCTTCA-3'
		R: 5'- GTCATGAGTCCTTCCACGATACC-3
