# Supplementary material for: CCR5 as a Prognostic Factor in Lower-Grade Glioma is Involved in the Remodeling of the Tumor Microenvironment
Source: Front Genet. 2022 Jul 5;13:874896. doi: 10.3389/fgene.2022.874896 (PMC9294513; doi:10.3389/fgene.2022.874896)
Supplement: Supplementary file 2 [file Table3.XLSX]

## Sheet: Sheet1
Table S3 The antibody used in study
Antibody	Species reactivity	Host species	Supplier	ConcentRion
western blot
Anti-CCR5	Human	Rabbit	Abcam	1：1000
Anti-β-actin	Human	Mouse	Abcam	1：2000
Goat Anti-Rabbit IgG H&L (HRP)	Rabbit	Goat	Abcam	1：5000
Goat Anti-Mouse IgG H&L (HRP)	Mouse	Goat	Abcam	1：3000
IHC
CCR5	Human	Rabbit	Abcam	1：500
Anti-CD4	Human	Rabbit	Abcam	1：500
Anti-CD206	Human	Mouse	Proteintech	1：1000
Goat Anti-Rabbit IgG H&L (HRP)	Rabbit	Goat	Abcam	1：1000
Goat Anti-Mouse IgG H&L (HRP)	Mouse	Goat	Abcam	1：1000
