# Supplementary material for: CCR5 as a Prognostic Factor in Lower-Grade Glioma is Involved in the Remodeling of the Tumor Microenvironment
Source: Front Genet. 2022 Jul 5;13:874896. doi: 10.3389/fgene.2022.874896 (PMC9294513; doi:10.3389/fgene.2022.874896)
Supplement: Supplementary file 5 [file Table6.XLSX]

## Sheet: Sheet1
gene	KM	HR	HR.95L	HR.95H	pvalue
EPSTI1	1.93852e-07	1.15879	1.10759	1.21236	1.63723e-10
FGL2	8.68037e-08	1.09338	1.06153	1.12618	3.24263e-09
S100A11	4.06035e-08	1.00913	1.007	1.01127	4.03965e-17
SERPINE1	7.47371e-10	1.01008	1.00646	1.01371	4.2315e-08
SH2D4A	8.4476e-09	1.71056	1.53205	1.90987	1.3428e-21
CHI3L1	8.34522e-09	1.00081	1.00062	1.001	3.93924e-17
PLAUR	7.71466e-07	1.07373	1.05188	1.09604	1.19266e-11
TNFRSF12A	7.24955e-08	1.02298	1.01777	1.02822	2.64344e-18
GALNT5	3.94127e-08	1.49662	1.31208	1.70712	1.91124e-09
NCF1	7.42593e-07	2.08948	1.6203	2.69452	1.3504e-08
SLC11A1	6.97781e-08	1.04204	1.0276	1.05669	7.38349e-09
ZNF474	2.10019e-07	1.38549	1.26119	1.52203	1.05502e-11
COL8A1	2.33786e-09	1.10201	1.07562	1.12905	4.04809e-15
CHI3L2	2.30055e-09	1.00764	1.00503	1.01025	8.38843e-09
ANXA1	1.06896e-09	1.01163	1.00888	1.0144	1.0186e-16
VDR	1.18822e-07	5.71393	3.69666	8.83202	4.35163e-15
GDF15	4.5723e-09	1.0959	1.07007	1.12235	5.21975e-14
CASP4	2.501e-08	1.81117	1.60528	2.04346	5.04087e-22
CAPG	1.35584e-09	1.02171	1.01642	1.02702	5.0057e-16
FCGR2A	9.61125e-07	1.08358	1.05404	1.11395	1.25854e-08
APOL4	2.65484e-07	1.08259	1.05563	1.11024	6.95306e-10
ALOX5AP	3.62352e-07	1.03671	1.02529	1.04825	1.76276e-10
CLEC5A	4.59553e-07	1.32903	1.22576	1.44101	5.49844e-12
HOXA2	4.21725e-09	1.12363	1.0782	1.17097	3.09788e-08
CLCF1	3.68758e-08	1.08654	1.05466	1.11938	4.69942e-08
CCR5	7.39999e-07	1.36078	1.22388	1.513	1.23814e-08
NIBAN1	3.28517e-08	1.15035	1.09659	1.20675	9.70665e-09
PTPN22	2.68916e-07	7.29679	4.67131	11.3979	2.45917e-18
SOD2	8.18372e-08	1.0066	1.00396	1.00925	8.9649e-07
MYBPH	2.0329e-07	1.22457	1.15846	1.29446	8.41037e-13
PLA2G2A	6.34643e-08	1.03741	1.02468	1.05031	5.63967e-09
TMEM71	2.55962e-12	1.18897	1.12819	1.25301	1.00856e-10
SERPING1	4.81393e-07	1.01172	1.00906	1.0144	5.02668e-18
ANG	3.50484e-10	1.26294	1.15873	1.37654	1.0804e-07
TNFRSF11B	9.32698e-13	1.18726	1.13284	1.24429	7.49504e-13
ABCC3	1.99007e-09	1.07108	1.04715	1.09555	2.57832e-09
TRPM8	7.08761e-10	1.18856	1.12051	1.26075	9.34832e-09
LSP1	2.45075e-10	1.25297	1.18938	1.31995	2.12294e-17
SLAMF8	6.23361e-07	1.22887	1.13964	1.32508	8.38723e-08
EMP3	1.93519e-09	1.02919	1.02379	1.03462	8.7076e-27
CA3	4.74999e-08	1.02543	1.01767	1.03326	9.4004e-11
APOBEC3C	7.72663e-07	1.10587	1.08243	1.12982	3.44176e-20
HOXA1	1.71103e-09	1.37411	1.23232	1.53222	1.06872e-08
STEAP3	1.16323e-07	1.07873	1.06244	1.09527	1.67928e-22
APOBEC3G	1.50704e-07	1.77757	1.56889	2.01401	1.74353e-19
TIMP1	4.55473e-08	1.00469	1.00367	1.00571	1.51292e-19
S100A4	1.24876e-07	1.03756	1.02478	1.05051	5.5253e-09
KCNIP2	1.34514e-08	0.956583	0.940015	0.973442	6.37278e-07
CACNG2	3.55272e-08	0.83099	0.772243	0.894206	7.45443e-07
