# Supplementary material for: CCR5 as a Prognostic Factor in Lower-Grade Glioma is Involved in the Remodeling of the Tumor Microenvironment
Source: Front Genet. 2022 Jul 5;13:874896. doi: 10.3389/fgene.2022.874896 (PMC9294513; doi:10.3389/fgene.2022.874896)
Supplement: Supplementary file 6 [file Table4.XLSX]

## Sheet: Sheet1
ID	StromalScore	ImmuneScore	ESTIMATEScore
TCGA-CS-5397-01A-01R-1896-07	-391.248	38.6663	-352.582
TCGA-DU-8163-01A-11R-2256-07	-549.88	513.958	-35.9218
TCGA-QH-A6CW-01A-11R-A32Q-07	-887.816	159.454	-728.362
TCGA-E1-A7Z6-01A-11R-A34R-07	-925.465	-201.986	-1127.45
TCGA-S9-A6TS-01A-12R-A33Z-07	-937.98	-7.54623	-945.526
TCGA-FG-5965-02A-11R-A29R-07	-658.065	231.338	-426.727
TCGA-S9-A89V-01A-11R-A36H-07	-718.26	-1.46824	-719.728
TCGA-TM-A7C5-01A-11R-A32Q-07	-1325.73	-819.636	-2145.37
TCGA-DH-A7US-01A-11R-A33Z-07	-1207.07	-526.417	-1733.49
TCGA-DU-5852-01A-11R-1708-07	-259.322	409.109	149.787
TCGA-FG-5963-02A-12R-A29R-07	-307.583	-672.51	-980.093
TCGA-DU-7007-01A-11R-2027-07	115.082	680.556	795.638
TCGA-DB-A64X-01A-11R-A29R-07	-1119.67	-462.4	-1582.07
TCGA-DH-A669-02A-11R-A31N-07	-971.449	-91.5805	-1063.03
TCGA-DU-5870-02A-12R-A36H-07	-1383.79	-676.803	-2060.59
TCGA-CS-4943-01A-01R-1470-07	-854.428	-112.327	-966.755
TCGA-HT-7607-01A-11R-2090-07	-861.215	-630.356	-1491.57
TCGA-VV-A86M-01A-11R-A36H-07	-928.65	269.705	-658.945
TCGA-HT-7884-01B-11R-2403-07	-1245.61	-827.633	-2073.24
TCGA-DU-A7TB-01A-11R-A33Z-07	-1068.48	-690.4	-1758.88
TCGA-HT-7485-01A-11R-2027-07	-812.823	-124.999	-937.822
TCGA-HT-A5R7-01A-11R-A28M-07	-1062.63	-629.907	-1692.54
TCGA-FG-6690-01A-11R-1896-07	-742.557	265.396	-477.162
TCGA-FG-8182-01A-11R-2256-07	-811.952	212.776	-599.176
TCGA-HT-7881-01A-11R-2403-07	-1384.82	-1199.67	-2584.5
TCGA-DB-5277-01A-01R-1470-07	-1039.35	-729.532	-1768.88
TCGA-VM-A8CH-01A-12R-A36H-07	-762.929	265.232	-497.697
TCGA-P5-A72Z-01A-11R-A32Q-07	-1522.86	-1031.08	-2553.94
TCGA-FG-8191-01A-11R-2256-07	-619.509	224.857	-394.652
TCGA-FG-7641-01B-11R-2256-07	-1547.14	-1347.04	-2894.18
TCGA-DU-A7TI-01A-11R-A33Z-07	-660.079	475.387	-184.691
TCGA-HT-8110-01A-11R-2404-07	-103.116	1451.5	1348.38
TCGA-HT-A5R5-01A-11R-A28M-07	-422.621	551.158	128.537
TCGA-S9-A6WP-01A-12R-A34F-07	-957.402	146.466	-810.936
TCGA-P5-A781-01A-11R-A32Q-07	-1092.7	-634.199	-1726.9
TCGA-FG-8185-01A-11R-2256-07	-1188.01	-429.036	-1617.05
TCGA-E1-5307-01A-01R-1896-07	-1048.03	-118.085	-1166.12
TCGA-DU-7013-01A-11R-2027-07	-736.671	72.6938	-663.977
TCGA-DU-6399-01A-12R-1708-07	-530.026	307.763	-222.263
TCGA-HT-7611-01A-11R-2403-07	-634.549	118.826	-515.723
TCGA-DB-A4XA-01A-11R-A26U-07	-829.906	-63.7552	-893.661
TCGA-HT-A5R9-01A-11R-A28M-07	-1187.35	-893.087	-2080.44
TCGA-DB-A4XC-01A-11R-A26U-07	-887.682	142.609	-745.073
TCGA-E1-5318-01A-01R-1470-07	-781.248	-509.195	-1290.44
TCGA-DU-6402-01A-11R-1708-07	-167.932	873.565	705.633
TCGA-WY-A85D-01A-11R-A36H-07	-985.335	45.7656	-939.569
TCGA-FG-5963-01A-11R-1708-07	-131.865	1128.36	996.498
TCGA-DU-7309-01A-11R-2090-07	-733.586	-407.08	-1140.67
TCGA-DH-A66F-01A-11R-A29R-07	-1264.37	-702.432	-1966.81
TCGA-DU-A5TP-01A-11R-A28M-07	-458.846	1277.01	818.16
TCGA-HT-8105-01A-11R-2404-07	-1194.4	-528.36	-1722.76
TCGA-DU-6407-02A-12R-A36H-07	-865.253	315.267	-549.986
TCGA-CS-6668-01A-11R-1896-07	-1683.52	-1083.15	-2766.67
TCGA-HT-7483-01A-11R-2027-07	-670.737	-492.28	-1163.02
TCGA-HT-7694-01A-11R-2256-07	-1318.91	-1115.78	-2434.69
TCGA-HT-A614-01A-11R-A29R-07	-1096.65	-280.546	-1377.19
TCGA-IK-7675-01A-11R-2090-07	-1155.37	-784.883	-1940.25
TCGA-DB-A64S-01A-11R-A29R-07	-332.554	699.737	367.183
TCGA-FG-A6J3-01A-11R-A31N-07	-87.2622	1171.1	1083.84
TCGA-DU-6397-02A-12R-A36H-07	-871.82	-448.946	-1320.77
TCGA-TQ-A7RF-01A-11R-A33Z-07	-1155.17	-153.873	-1309.04
TCGA-QH-A6CX-01A-11R-A32Q-07	-515.662	380.389	-135.273
TCGA-TM-A84L-01A-11R-A36H-07	-544.535	339.729	-204.806
TCGA-E1-A7Z2-01A-21R-A34R-07	-1152.03	-877.775	-2029.8
TCGA-HT-7472-01A-11R-2027-07	-462.048	468	5.95168
TCGA-DB-A4X9-01A-11R-A26U-07	-1249.95	-454.602	-1704.55
TCGA-DU-6397-01A-11R-1708-07	-918.228	-317.138	-1235.37
TCGA-TQ-A7RR-01A-21R-A34F-07	-805.519	49.7781	-755.741
TCGA-DU-5847-01A-11R-1708-07	-251.619	894.546	642.927
TCGA-HT-7609-01A-11R-2090-07	-847.504	150.608	-696.896
TCGA-E1-A7YI-01A-11R-A34F-07	-1324.9	-500.687	-1825.59
TCGA-DB-A4XB-01A-11R-A26U-07	-1248.82	-475.483	-1724.3
TCGA-DU-5854-01A-11R-1708-07	-100.861	586.416	485.555
TCGA-FG-A4MW-01A-11R-A26U-07	-855.022	-337.882	-1192.9
TCGA-HW-7490-01A-11R-2027-07	-713.542	83.7764	-629.765
TCGA-S9-A6WL-01A-21R-A33Z-07	-695.245	-777.937	-1473.18
TCGA-HT-7689-01A-11R-2256-07	-889.913	-60.4908	-950.404
TCGA-HT-8015-01B-11R-A28M-07	-574.398	-91.2151	-665.613
TCGA-S9-A6TU-01A-12R-A32Q-07	-660.905	374.067	-286.838
TCGA-HT-7602-01A-21R-2090-07	-750.478	48.8759	-701.602
TCGA-CS-5396-01A-02R-1470-07	-766.83	-288.743	-1055.57
TCGA-HT-8010-01A-11R-2403-07	-827.835	-501.558	-1329.39
TCGA-DU-A5TS-01A-11R-A28M-07	-1028.58	-177.842	-1206.42
TCGA-DU-7010-01A-11R-2027-07	-716.869	-484.65	-1201.52
TCGA-DU-A6S7-01A-21R-A32Q-07	-926.138	220.244	-705.894
TCGA-HT-8109-01A-11R-2404-07	-976.849	-516.842	-1493.69
TCGA-FG-A4MY-01A-11R-A26U-07	-1034.52	-326.999	-1361.52
TCGA-HT-A61B-01A-11R-A29R-07	-309.523	1213.49	903.966
TCGA-QH-A65X-01A-11R-A32Q-07	-915.074	-109.511	-1024.59
TCGA-HT-8019-01A-21R-2404-07	-1164.38	-1272.05	-2436.43
TCGA-HT-7695-01A-11R-2256-07	-1162.17	-1013.88	-2176.05
TCGA-HT-7480-01A-11R-2090-07	-1247.76	-935.85	-2183.6
TCGA-P5-A5F0-01A-11R-A28M-07	-1681.92	-1330.79	-3012.71
TCGA-S9-A6UB-01A-21R-A33Z-07	-1573.86	-1101.72	-2675.57
TCGA-HT-7473-01A-11R-2027-07	-98.6724	1216.7	1118.03
TCGA-TQ-A7RV-01A-21R-A34F-07	-1242.77	-623.325	-1866.09
TCGA-QH-A6X3-01A-21R-A32Q-07	-1010.87	-270.745	-1281.61
TCGA-WY-A85E-01A-11R-A36H-07	-1395.1	-851.81	-2246.91
TCGA-HT-7855-01A-11R-2403-07	-1095.93	-290.766	-1386.7
TCGA-E1-A7YD-01A-11R-A34F-07	-936.45	-262.734	-1199.18
TCGA-HT-7858-01A-11R-2403-07	-610.599	754.207	143.608
TCGA-DU-8162-01A-21R-2256-07	-744.866	-605.337	-1350.2
TCGA-HT-A5RC-01A-11R-A28M-07	-585.787	207.367	-378.421
TCGA-FG-A710-01A-12R-A33Z-07	-609.6	635.396	25.7959
TCGA-HT-7467-01A-11R-2027-07	-986.132	-729.315	-1715.45
TCGA-HT-7605-01A-11R-2090-07	-1004.88	-769.526	-1774.41
TCGA-FG-6689-01A-11R-1896-07	-790.488	185.697	-604.791
TCGA-HT-8107-01A-13R-2404-07	-995.262	-1073.73	-2068.99
TCGA-FG-6692-01A-11R-1896-07	-669.565	349.639	-319.926
TCGA-DU-8168-01A-11R-2256-07	-1642.11	-1008.95	-2651.06
TCGA-P5-A5F1-01A-11R-A28M-07	-626.632	137.177	-489.455
TCGA-HT-7880-01A-11R-2403-07	-1011.71	-621.655	-1633.37
TCGA-TQ-A7RG-01A-11R-A33Z-07	-978.945	-253.16	-1232.11
TCGA-HT-7692-01A-12R-2256-07	-1203.71	-454.181	-1657.9
TCGA-HT-8558-01A-21R-2404-07	-1223.09	-1259.41	-2482.5
TCGA-P5-A5F6-01A-11R-A28M-07	-622.712	-364.101	-986.813
TCGA-DH-5142-01A-01R-1470-07	-264.416	1155.18	890.761
TCGA-DB-5273-01A-01R-1470-07	-215.595	543.256	327.662
TCGA-HT-7693-01A-11R-2256-07	-735.642	534.542	-201.1
TCGA-DU-6407-02B-11R-A36H-07	-830.58	72.5122	-758.068
TCGA-DU-A7TD-01A-12R-A34F-07	-232.138	957.787	725.649
TCGA-FG-8186-01A-11R-2256-07	-676.469	366.052	-310.418
TCGA-DU-8161-01A-11R-2256-07	-34.0176	1039.89	1005.87
TCGA-QH-A6X9-01A-12R-A32Q-07	-1144.37	-639.374	-1783.75
TCGA-S9-A6U9-01A-11R-A32Q-07	-241.237	709.882	468.646
TCGA-HT-8563-01A-11R-2404-07	704.827	2140.59	2845.42
TCGA-DB-A64W-01A-11R-A29R-07	-1719.55	-1662.6	-3382.15
TCGA-TM-A7CF-01A-11R-A32Q-07	-1374.47	-994.789	-2369.26
TCGA-S9-A6WN-01A-12R-A33Z-07	-240.684	939.271	698.587
TCGA-DU-8165-01A-11R-2256-07	75.5227	669.307	744.83
TCGA-S9-A6U0-01A-12R-A32Q-07	297.844	1171.26	1469.11
TCGA-P5-A5EV-01A-11R-A27Q-07	-1010.96	-93.2824	-1104.24
TCGA-HW-8322-01A-11R-2404-07	-1229.8	-450.94	-1680.74
TCGA-QH-A65S-01A-11R-A29R-07	-863.807	127.373	-736.433
TCGA-E1-A7Z4-01A-11R-A34R-07	-1056.82	359.404	-697.42
TCGA-TQ-A8XE-02A-11R-A36H-07	-627.385	358.954	-268.431
TCGA-HT-A61C-01A-11R-A29R-07	-582.521	310.976	-271.545
TCGA-TQ-A7RW-01A-11R-A33Z-07	-512.338	677.93	165.592
TCGA-E1-A7Z3-01A-11R-A34R-07	-683.715	-136.007	-819.722
TCGA-DH-A669-01A-12R-A31N-07	-999.639	-55.6286	-1055.27
TCGA-P5-A730-01A-11R-A32Q-07	-1044.25	-660.037	-1704.29
TCGA-HT-7478-01A-11R-2027-07	-11.6349	1400.49	1388.85
TCGA-CS-5393-01A-01R-1470-07	-809.828	326.082	-483.746
TCGA-VV-A829-01A-21R-A36H-07	-915.898	-17.6905	-933.589
TCGA-S9-A6WM-01A-12R-A33Z-07	-513.019	-280.868	-793.887
TCGA-DU-A7T6-01A-11R-A33Z-07	-865.471	-719.518	-1584.99
TCGA-HT-7608-01A-11R-2090-07	-766.316	-216.942	-983.259
TCGA-S9-A7J2-01A-11R-A34F-07	-1352.36	-917.266	-2269.63
TCGA-QH-A6CV-01A-11R-A31N-07	-636.52	551.576	-84.9442
TCGA-TM-A7CA-01A-21R-A33Z-07	-1291.79	-674.832	-1966.62
TCGA-TQ-A7RK-01A-11R-A33Z-07	-1314.49	-629.338	-1943.83
TCGA-DU-A76R-01A-11R-A32Q-07	-810.107	-688.427	-1498.53
TCGA-QH-A65Z-01A-11R-A29R-07	-1351.57	-778.655	-2130.22
TCGA-R8-A6MO-01A-11R-A33Z-07	-1119.04	-165.361	-1284.4
TCGA-VM-A8C8-01A-11R-A36H-07	-855.72	52.4818	-803.238
TCGA-HT-A74L-01A-11R-A32Q-07	-1068.85	-202.718	-1271.56
TCGA-FG-8187-01A-11R-2256-07	-878.153	-340.684	-1218.84
TCGA-E1-A7YE-01A-11R-A34F-07	-79.3182	1019.68	940.365
TCGA-DU-5855-01A-11R-1708-07	-666.923	468.933	-197.99
TCGA-E1-5319-01A-01R-1896-07	-870.653	-270.122	-1140.77
TCGA-DU-A5TW-01A-11R-A28M-07	-1241.17	-462.45	-1703.62
TCGA-E1-A7YO-01A-11R-A34F-07	-1227.66	-1022.18	-2249.84
TCGA-FG-7638-01B-12R-2090-07	-1065.39	-631.127	-1696.52
TCGA-HT-A5RA-01A-11R-A28M-07	-425	198.321	-226.679
TCGA-DB-A4XD-01A-11R-A27Q-07	-1100.23	-456.571	-1556.8
TCGA-HT-8013-01A-11R-2403-07	-476.964	1138.6	661.632
TCGA-DU-6401-01A-11R-1708-07	-492.379	-27.1599	-519.539
TCGA-DH-5141-01A-01R-1470-07	-975.712	-359.481	-1335.19
TCGA-HT-7477-01B-11R-A28M-07	-949.183	-447.784	-1396.97
TCGA-HW-A5KJ-01A-12R-A27Q-07	-1387.98	-764.139	-2152.11
TCGA-P5-A780-01A-12R-A32Q-07	-613.288	6.65921	-606.629
TCGA-E1-A7YM-01A-11R-A34F-07	-1080.44	-354.282	-1434.72
TCGA-DU-5870-01A-11R-1708-07	-776.208	-235.585	-1011.79
TCGA-FG-8188-01A-11R-2256-07	-751.2	-116.464	-867.664
TCGA-P5-A72W-01A-11R-A32Q-07	-1166.18	-274.897	-1441.07
TCGA-QH-A6XA-01A-12R-A32Q-07	-905.657	-217.266	-1122.92
TCGA-S9-A6U2-01A-21R-A33Z-07	-797.035	-317.354	-1114.39
TCGA-TM-A84H-01A-11R-A36H-07	-1387.72	-619.439	-2007.16
TCGA-DB-A64P-01A-11R-A29R-07	-882.839	-322.553	-1205.39
TCGA-HT-A74O-01A-11R-A32Q-07	-428.341	1004.95	576.608
TCGA-TM-A84B-01A-11R-A36H-07	-867.201	-767.781	-1634.98
TCGA-E1-5322-01A-01R-1470-07	-668.3	584.69	-83.6099
TCGA-HT-8108-01A-11R-2404-07	-804.754	551.385	-253.369
TCGA-DU-7292-01A-11R-2027-07	-950.177	-804.291	-1754.47
TCGA-HT-7680-01A-11R-2256-07	-209.89	606.008	396.117
TCGA-CS-6670-01A-11R-1896-07	-1182.66	-915.222	-2097.88
TCGA-HT-7690-01A-11R-2256-07	-194.212	711.369	517.157
TCGA-DU-7011-01A-11R-2027-07	147.601	760.349	907.95
TCGA-DU-6408-01A-11R-1708-07	-905.862	52.1297	-853.732
TCGA-S9-A7IZ-01A-11R-A34F-07	-770.468	57.0675	-713.4
TCGA-P5-A5EX-01A-12R-A28M-07	23.0495	1184.92	1207.97
TCGA-E1-A7YL-01A-11R-A34F-07	-169.269	971.636	802.367
TCGA-DU-8164-01A-11R-2256-07	-1385.39	-1108.04	-2493.42
TCGA-FG-A711-01A-21R-A33Z-07	-1372.13	-463.726	-1835.85
TCGA-TQ-A7RV-02A-11R-A36H-07	-469.471	-6.09986	-475.571
TCGA-HW-7495-01A-11R-2027-07	-1188.67	-1031.76	-2220.43
TCGA-HT-7860-01A-11R-2403-07	-361.467	612.44	250.972
TCGA-TM-A84C-01A-11R-A36H-07	-343.333	370.887	27.5532
TCGA-DU-A76K-01A-11R-A33Z-07	-1075.73	-1202.79	-2278.52
TCGA-FG-5965-01B-11R-1896-07	-737.596	193.477	-544.12
TCGA-S9-A6U8-01A-21R-A33Z-07	-719.293	254.511	-464.783
TCGA-S9-A7IQ-01A-21R-A34F-07	-1342.33	-1392.29	-2734.62
TCGA-S9-A6TZ-01A-21R-A32Q-07	-662.561	9.89157	-652.669
TCGA-DU-7300-01A-21R-2090-07	-788.557	-397.128	-1185.69
TCGA-E1-A7YJ-01A-11R-A34F-07	-724.151	664.61	-59.541
TCGA-DU-A6S2-01A-21R-A32Q-07	-1345.03	-916.752	-2261.78
TCGA-HT-A619-01A-11R-A29R-07	-1554.89	-1043.68	-2598.57
TCGA-RY-A847-01A-11R-A36H-07	-743.148	111.892	-631.256
TCGA-S9-A6U5-01A-12R-A33Z-07	-974.372	361.522	-612.85
TCGA-HT-8011-01A-11R-2403-07	-1093.1	-470.889	-1563.99
TCGA-DB-A75O-01A-11R-A32Q-07	-753.138	571.662	-181.476
TCGA-DB-A64U-01A-11R-A29R-07	-1125.19	-685.347	-1810.54
TCGA-WY-A858-01A-11R-A36H-07	-116.716	969.879	853.163
TCGA-P5-A5EZ-01A-11R-A27Q-07	-720.648	286.675	-433.973
TCGA-E1-A7YK-01A-11R-A34F-07	-201.383	1194.11	992.727
TCGA-CS-5390-01A-02R-1470-07	-1275.29	-896.214	-2171.51
TCGA-HT-7475-01A-11R-2027-07	-1443.07	-1015.31	-2458.38
TCGA-DU-7302-01A-11R-2090-07	-1396.05	-1058.39	-2454.44
TCGA-S9-A6TX-01A-21R-A32Q-07	-1133.25	-522.695	-1655.95
TCGA-S9-A7J1-01A-21R-A34R-07	-975.881	-415.007	-1390.89
TCGA-WH-A86K-01A-11R-A36H-07	-939.221	-119.087	-1058.31
TCGA-FG-A60K-01A-11R-A29R-07	-1280.47	-386.377	-1666.85
TCGA-DU-6396-01A-11R-1708-07	-11.9425	1496.02	1484.08
TCGA-RY-A840-01A-11R-A36H-07	-1514.04	-731.538	-2245.58
TCGA-P5-A5F4-01A-11R-A28M-07	-1243.52	-1008.63	-2252.15
TCGA-DB-5281-01A-01R-1470-07	-687.843	-465.536	-1153.38
TCGA-DB-5275-01A-01R-1470-07	-1141.54	-303.607	-1445.14
TCGA-IK-8125-01A-11R-2256-07	-1035.52	-565.959	-1601.48
TCGA-HT-A615-01A-11R-A29R-07	-757.86	446.955	-310.905
TCGA-FG-8181-01A-11R-2256-07	-863.005	-905.784	-1768.79
TCGA-HT-8114-01A-11R-2404-07	-141.192	800.097	658.904
TCGA-DB-A64O-01A-11R-A29R-07	-632.469	-143.418	-775.888
TCGA-DU-5849-01A-11R-1708-07	-1131.34	-578.163	-1709.5
TCGA-DH-5144-01A-01R-1470-07	-1329.54	-672.955	-2002.5
TCGA-FG-8189-01B-11R-A28M-07	-1349.07	-1430.84	-2779.92
TCGA-DU-6392-01A-11R-1708-07	-294.517	247.421	-47.0962
TCGA-S9-A7R7-01A-11R-A34R-07	292.365	1085	1377.37
TCGA-HT-8564-01A-11R-2404-07	-700.41	-246.162	-946.573
TCGA-QH-A6CU-01A-11R-A31N-07	-740.881	96.6842	-644.197
TCGA-DU-6393-01A-11R-1708-07	-1526.87	-1022.53	-2549.4
TCGA-TQ-A7RP-01A-21R-A34F-07	-497.497	-120.78	-618.277
TCGA-HT-7476-01A-11R-2027-07	-338.642	-356.295	-694.937
TCGA-DU-5853-01A-11R-1896-07	-591.98	559.119	-32.8613
TCGA-DB-A64R-01A-11R-A29R-07	-1398.75	-1089.95	-2488.7
TCGA-HT-7604-01A-11R-2090-07	-1011.55	-513.646	-1525.2
TCGA-TQ-A7RK-02A-11R-A36H-07	-910.043	-54.8633	-964.907
TCGA-DB-A64Q-01A-11R-A29R-07	-1360.6	-686.598	-2047.2
TCGA-FG-A713-01A-11R-A32Q-07	-1100.94	-1128.18	-2229.13
TCGA-FG-6691-01A-11R-1896-07	-333.124	802.721	469.597
TCGA-HT-7620-01A-11R-2256-07	-1076.3	-260.629	-1336.93
TCGA-HT-7471-01A-11R-2256-07	-505.325	340.535	-164.791
TCGA-FG-5964-01A-11R-1708-07	-791.764	381.14	-410.625
TCGA-FG-5965-02B-11R-A29R-07	-1562.09	-1630.62	-3192.71
TCGA-DB-5270-01A-02R-1470-07	-385.644	-43.145	-428.789
TCGA-P5-A5ET-01A-11R-A27Q-07	-1338.36	-1101.56	-2439.92
TCGA-CS-4944-01A-01R-1470-07	-671.86	138.298	-533.562
TCGA-CS-4941-01A-01R-1470-07	-373.369	911.972	538.602
TCGA-E1-A7YV-01A-11R-A34R-07	-1361.91	-920.933	-2282.84
TCGA-FG-A4MT-02A-11R-A29R-07	-949.817	-437.063	-1386.88
TCGA-DU-A7TA-01A-11R-A33Z-07	-552.2	396.86	-155.34
TCGA-HT-7610-01A-21R-2090-07	-1090.23	-846.449	-1936.67
TCGA-DU-A5TY-01A-11R-A28M-07	36.932	1264.68	1301.62
TCGA-S9-A6WI-01A-21R-A33Z-07	-1064.99	-1132.98	-2197.97
TCGA-DU-6404-01A-11R-1708-07	-662.922	-352.825	-1015.75
TCGA-TM-A84F-01A-11R-A36H-07	-249.903	1385.32	1135.41
TCGA-P5-A731-01A-11R-A32Q-07	-495.568	-199.99	-695.558
TCGA-E1-5304-01A-01R-1470-07	-1742.59	-1198.11	-2940.71
TCGA-E1-A7YQ-01A-11R-A34R-07	246.528	1351.72	1598.25
TCGA-S9-A89Z-01A-11R-A36H-07	-295.236	791.414	496.178
TCGA-DU-6403-01A-11R-1708-07	-779.704	374.32	-405.384
TCGA-FG-6688-01A-11R-1896-07	-359.819	748.099	388.28
TCGA-DU-A7TC-01A-21R-A34R-07	-1292.08	-714.747	-2006.82
TCGA-DB-A75M-01A-11R-A32Q-07	-874.915	-16.495	-891.41
TCGA-DU-6410-01A-11R-1896-07	-1584.51	-1467.07	-3051.58
TCGA-TM-A84S-01A-11R-A36H-07	-973.34	-238.401	-1211.74
TCGA-E1-A7YU-01A-11R-A34R-07	-1058.08	-370.948	-1429.03
TCGA-DU-8167-01A-11R-2256-07	-367.597	432.042	64.4459
TCGA-HT-7879-01A-11R-2403-07	-741.496	-85.4006	-826.897
TCGA-FG-7636-01A-11R-2090-07	-1150.01	-298.655	-1448.67
TCGA-DU-A6S8-01A-12R-A32Q-07	-1359.14	-849.52	-2208.66
TCGA-DU-5874-01A-11R-1708-07	-1411.08	-1046.78	-2457.86
TCGA-HT-8018-01A-11R-2404-07	196.181	489.553	685.734
TCGA-DU-7012-01A-11R-2027-07	681.604	1655.1	2336.7
TCGA-FG-A6J1-01A-11R-A31N-07	-862.466	62.4051	-800.061
TCGA-S9-A7IS-01A-11R-A34F-07	-1263.49	-449.552	-1713.04
TCGA-DH-5143-01A-01R-1470-07	-674.279	-10.1393	-684.419
TCGA-P5-A733-01A-11R-A32Q-07	-1076.16	-610.514	-1686.68
TCGA-CS-6290-01A-11R-1708-07	-286.657	1197.52	910.866
TCGA-DB-A75L-01A-11R-A32Q-07	-939.794	-176.319	-1116.11
TCGA-R8-A6ML-01A-11R-A32Q-07	-1518.77	-904.86	-2423.63
TCGA-FG-5962-01B-11R-1896-07	-1068.42	-764.113	-1832.53
TCGA-DU-7304-02A-12R-A36H-07	-1610.93	-849.825	-2460.76
TCGA-DU-6407-01A-13R-1708-07	-911.484	-315.662	-1227.15
TCGA-DU-A5TT-01A-11R-A28M-07	-571.611	-80.3182	-651.929
TCGA-HT-A61A-01A-11R-A29R-07	-1112.92	-974.221	-2087.14
TCGA-P5-A5EW-01A-11R-A27Q-07	-788.03	-75.804	-863.834
TCGA-S9-A7QW-01A-11R-A34F-07	-1466.32	-925.218	-2391.53
TCGA-HW-A5KM-01A-11R-A27Q-07	39.0559	1844.25	1883.31
TCGA-DH-A7UR-01A-11R-A33Z-07	-1108.58	-978.872	-2087.45
TCGA-DU-7294-01A-11R-2027-07	-1179.86	-739.409	-1919.27
TCGA-FG-A70Z-01A-12R-A33Z-07	-1.48956	481.731	480.241
TCGA-E1-A7YS-01A-11R-A34F-07	-1685.15	-993.055	-2678.21
TCGA-DU-5871-01A-12R-1708-07	-901.456	197.718	-703.738
TCGA-E1-A7YW-01A-11R-A34R-07	-1017.79	-74.145	-1091.94
TCGA-DU-A76O-01A-11R-A32Q-07	-790.055	748.823	-41.2317
TCGA-S9-A6UA-01A-12R-A33Z-07	446.555	1496.28	1942.84
TCGA-HT-A74H-01A-11R-A32Q-07	-206.763	417.41	210.647
TCGA-S9-A6WE-01A-12R-A33Z-07	-1127.74	-523.106	-1650.85
TCGA-S9-A6WO-01A-21R-A34F-07	-936.732	298.758	-637.974
TCGA-DU-7306-01A-11R-2090-07	-664.48	-11.2257	-675.706
TCGA-HW-A5KK-01A-11R-A27Q-07	-259.624	1041.96	782.34
TCGA-HT-A5RB-01A-11R-A28M-07	-1238.14	-1020.59	-2258.73
TCGA-WY-A85C-01A-11R-A36H-07	-1028.73	-166.191	-1194.92
TCGA-HT-7676-01A-11R-2403-07	-721.2	597.772	-123.428
TCGA-S9-A6TV-01A-12R-A34R-07	-22.0976	1099.2	1077.11
TCGA-HT-A617-01A-11R-A29R-07	-118.198	741.925	623.727
TCGA-CS-4938-01B-11R-1896-07	-676.682	-100.064	-776.746
TCGA-E1-5311-01A-01R-1470-07	-1269.38	-971.767	-2241.14
TCGA-DB-A4XH-01A-11R-A27Q-07	-1222.85	-1110.66	-2333.51
TCGA-E1-A7YH-01A-11R-A34F-07	-1082.9	-72.1642	-1155.06
TCGA-DH-A7UU-01A-12R-A34F-07	-1094.31	-382.6	-1476.91
TCGA-HW-7493-01A-11R-2027-07	-248.661	156.557	-92.1038
TCGA-P5-A5EY-01A-11R-A27Q-07	-773.566	-299.722	-1073.29
TCGA-HT-7469-01A-11R-2256-07	-1129.89	-523.4	-1653.29
TCGA-DU-6404-02A-21R-A36H-07	-706.566	236.356	-470.211
TCGA-HT-7687-01A-11R-2256-07	-963.962	-339.578	-1303.54
TCGA-DU-7009-01A-11R-2027-07	-1371.27	-1128.49	-2499.76
TCGA-HT-7677-01A-11R-2256-07	-1097.7	-691.004	-1788.7
TCGA-HT-7684-01A-11R-2256-07	-601.536	408.224	-193.311
TCGA-DU-A6S6-01A-21R-A32Q-07	-1486.94	-1372.95	-2859.89
TCGA-R8-A6YH-01A-21R-A32Q-07	-1124.4	-414.577	-1538.98
TCGA-DU-7018-01A-11R-2027-07	-1327.35	-1089.72	-2417.07
TCGA-QH-A65V-01A-11R-A29R-07	-1058.28	-299.306	-1357.59
TCGA-DU-A6S3-01A-12R-A32Q-07	-1415.35	-1159.12	-2574.47
TCGA-DU-5872-01A-11R-1708-07	-462.02	388.255	-73.7653
TCGA-S9-A7R3-01A-11R-A34R-07	-755.414	140.379	-615.035
TCGA-S9-A6TW-01A-12R-A32Q-07	-765.088	-365.409	-1130.5
TCGA-S9-A7QY-01A-11R-A34F-07	-1344.34	-821.088	-2165.42
TCGA-DU-7008-01A-11R-2027-07	-1380.05	-781.442	-2161.5
TCGA-TQ-A7RN-01A-11R-A33Z-07	-1352.9	-794.392	-2147.29
TCGA-DH-A7UV-01A-12R-A34F-07	-1003.36	46.5838	-956.773
TCGA-FG-7637-01A-11R-2090-07	-1010.24	-682.833	-1693.07
TCGA-HT-7874-01A-11R-2403-07	-1143.14	-995.552	-2138.69
TCGA-DB-5280-01A-01R-1470-07	-856.388	-446.377	-1302.76
TCGA-HT-7875-01A-11R-2403-07	-1318.6	-1126.55	-2445.14
TCGA-VM-A8CA-01A-11R-A36H-07	-557.871	113.47	-444.401
TCGA-E1-5305-01A-01R-1896-07	-846.958	-190.998	-1037.96
TCGA-CS-5395-01A-01R-1470-07	-795.747	-603.246	-1398.99
TCGA-TQ-A7RK-02B-11R-A40A-07	-920.951	-397.274	-1318.22
TCGA-DU-8158-01A-11R-2256-07	-93.3398	861.676	768.336
TCGA-E1-A7YN-01A-11R-A34F-07	438.805	1991.18	2429.98
TCGA-S9-A7R4-01A-12R-A34R-07	-92.5841	289.51	196.926
TCGA-W9-A837-01A-11R-A36H-07	-1339.48	-1032.8	-2372.27
TCGA-P5-A77X-01A-11R-A32Q-07	-1444.58	-1147.85	-2592.43
TCGA-DB-A75K-01A-11R-A32Q-07	-709.264	238.359	-470.905
TCGA-TQ-A7RM-01A-11R-A33Z-07	-1368.91	-1189.06	-2557.97
TCGA-DH-A66B-01A-11R-A29R-07	-531.913	764.068	232.155
TCGA-DB-A4XE-01A-11R-A27Q-07	-1193.03	-478.398	-1671.43
TCGA-E1-A7YY-01A-11R-A34R-07	-1009.61	-820.119	-1829.72
TCGA-TQ-A7RH-01A-12R-A34F-07	-681.333	343.1	-338.234
TCGA-DU-6406-01A-11R-1708-07	-739.285	134.854	-604.431
TCGA-DU-7014-01A-11R-2027-07	-768.484	-107.102	-875.585
TCGA-P5-A735-01A-11R-A32Q-07	-1267.76	-338.216	-1605.98
TCGA-FG-A6IZ-01A-11R-A31N-07	-1263.73	-247.892	-1511.62
TCGA-S9-A6U1-01A-21R-A33Z-07	-927.724	-141.081	-1068.8
TCGA-E1-5302-01A-01R-1470-07	-557.092	483.081	-74.0107
TCGA-TM-A84Q-01A-11R-A36H-07	-610.62	499.211	-111.41
TCGA-DU-6395-01A-13R-1708-07	-872.29	-33.8943	-906.184
TCGA-R8-A73M-01A-11R-A32Q-07	-1495.36	-882.201	-2377.56
TCGA-DH-A66D-01A-11R-A31N-07	-729.385	403.261	-326.124
TCGA-HT-8104-01A-11R-2404-07	-595.72	-261.785	-857.505
TCGA-HT-8012-01A-11R-2403-07	-1183.46	-619.972	-1803.43
TCGA-TM-A84G-01A-11R-A36H-07	-1598.84	-1193.23	-2792.07
TCGA-P5-A72X-01A-11R-A32Q-07	-661.556	-345.052	-1006.61
TCGA-HW-7489-01A-11R-2027-07	-1026.15	-603.49	-1629.64
TCGA-KT-A7W1-01A-11R-A34F-07	-1044.21	-365	-1409.21
TCGA-DU-7015-01A-11R-2027-07	-609.441	704.59	95.1488
TCGA-HT-7686-01A-11R-2256-07	-251.472	1203.29	951.819
TCGA-VW-A8FI-01A-11R-A36H-07	-826.896	369.74	-457.156
TCGA-DU-7304-01A-12R-2090-07	-661.486	263.627	-397.859
TCGA-S9-A6U6-01A-12R-A33Z-07	-1053.28	-365.695	-1418.97
TCGA-DB-5279-01A-03R-2347-07	-1001.34	-404.877	-1406.21
TCGA-VM-A8CE-01A-11R-A36H-07	-948.061	-549.263	-1497.32
TCGA-HT-7854-01A-11R-2256-07	-239.672	693.049	453.377
TCGA-DU-6542-01A-11R-1896-07	-580.5	437.201	-143.299
TCGA-DU-6404-02B-11R-A36H-07	-1133.46	-1476.64	-2610.1
TCGA-VW-A7QS-01A-12R-A33Z-07	-1308.84	-820.148	-2128.98
TCGA-DH-5140-01A-01R-1470-07	-891.423	-567.924	-1459.35
TCGA-HT-7601-01A-11R-2090-07	110.888	1335.61	1446.5
TCGA-DU-7298-01A-11R-2027-07	-983.325	-108.335	-1091.66
TCGA-S9-A7QX-01A-11R-A34F-07	-1071.48	149.403	-922.08
TCGA-HT-A4DV-01A-11R-A26U-07	-1033.55	-359.4	-1392.95
TCGA-FG-A60J-01A-11R-A28M-07	-778.721	-28.9089	-807.63
TCGA-HT-8111-01A-11R-2404-07	-702.747	424.642	-278.105
TCGA-HT-7681-01A-11R-2403-07	-896.585	-321.237	-1217.82
TCGA-HT-A616-01A-11R-A29R-07	-1056.79	-827.524	-1884.31
TCGA-DU-7019-01A-11R-2027-07	-435.194	37.688	-397.506
TCGA-HT-8113-01A-11R-2404-07	-1344.59	-1110.57	-2455.16
TCGA-HT-7873-01B-11R-2403-07	-907.629	-195.96	-1103.59
TCGA-HW-8320-01A-11R-2404-07	-850.147	-35.7824	-885.929
TCGA-HT-A74J-01A-12R-A32Q-07	-1178.42	-221.392	-1399.81
TCGA-DU-5872-02A-21R-A36H-07	908.27	2450.56	3358.83
TCGA-RY-A845-01A-11R-A36H-07	-1124.89	-388.45	-1513.34
TCGA-P5-A736-01A-11R-A32Q-07	-231.572	917.523	685.951
TCGA-DU-6394-01A-11R-1708-07	-1166.51	-496.825	-1663.34
TCGA-HT-A74K-01A-11R-A32Q-07	-545.034	20.1918	-524.843
TCGA-TQ-A7RI-01A-11R-A33Z-07	-1195.27	-379.117	-1574.39
TCGA-DU-6400-01A-12R-1708-07	-1375.29	-732.519	-2107.81
TCGA-S9-A6WG-01A-11R-A33Z-07	421.948	845.403	1267.35
TCGA-S9-A6WQ-01A-12R-A34F-07	-689.645	488.66	-200.984
TCGA-HT-7606-01A-11R-2090-07	-1255.44	-528.974	-1784.41
TCGA-HT-7470-01A-12R-2090-07	-859.786	-514.175	-1373.96
TCGA-HT-7468-01A-11R-2027-07	-1115.71	-566.063	-1681.77
TCGA-DU-A5TU-01A-11R-A28M-07	-460.215	848.974	388.759
TCGA-HT-A618-01A-11R-A29R-07	-378.518	1210.96	832.438
TCGA-P5-A5F2-01A-11R-A28M-07	-1264.51	-884.37	-2148.88
TCGA-FG-A70Y-01A-12R-A34R-07	-680.414	317.265	-363.149
TCGA-QH-A6CY-01A-11R-A32Q-07	-1200.97	-765.08	-1966.05
TCGA-WY-A85A-01A-21R-A36H-07	-1163.53	-241.433	-1404.96
TCGA-VM-A8CD-01A-11R-A36H-07	-492.103	421.584	-70.5186
TCGA-E1-5303-01A-01R-1470-07	-361.942	948.192	586.25
TCGA-HT-7482-01A-11R-2027-07	-474.708	373.714	-100.994
TCGA-FG-A4MX-01A-11R-A26U-07	-1257.75	-268.511	-1526.26
TCGA-TM-A7C4-01A-11R-A32Q-07	-1261.2	-1047	-2308.19
TCGA-DB-5274-01A-01R-1470-07	-547.755	331.465	-216.29
TCGA-RY-A843-01A-11R-A36H-07	-1073.02	-400.039	-1473.06
TCGA-S9-A7IX-01A-12R-A34F-07	-250.383	474.007	223.624
TCGA-HT-7882-01A-11R-2403-07	1688.5	2028.33	3716.83
TCGA-QH-A6CZ-01A-11R-A32Q-07	-1294.88	-1030.86	-2325.75
TCGA-FG-A87N-01A-11R-A36H-07	-1233.94	-461.105	-1695.05
TCGA-HT-7877-01A-11R-2403-07	-1200.49	-817.959	-2018.45
TCGA-S9-A6WD-01A-12R-A33Z-07	-1397.58	-844.895	-2242.47
TCGA-QH-A6CS-01A-11R-A31N-07	-566.385	115.423	-450.961
TCGA-P5-A77W-01A-11R-A32Q-07	-1469.68	-980.853	-2450.53
TCGA-DB-A4XG-01A-11R-A27Q-07	-1638.84	-1352.64	-2991.49
TCGA-DB-A64L-01A-11R-A29R-07	-1240.91	-264.216	-1505.13
TCGA-VM-A8CF-01A-11R-A36H-07	-475.304	964.365	489.061
TCGA-TM-A7C3-01A-11R-A32Q-07	-1033.31	-651.099	-1684.41
TCGA-CS-6667-01A-12R-2027-07	-882.34	-152.46	-1034.8
TCGA-CS-6666-01A-11R-1896-07	-530.144	-62.1616	-592.306
TCGA-DU-A5TR-01A-11R-A28M-07	-117.871	1665.9	1548.03
TCGA-VM-A8C9-01A-11R-A36H-07	-75.7886	1299.48	1223.69
TCGA-RY-A83Z-01A-11R-A36H-07	-1411.47	-21.4151	-1432.88
TCGA-F6-A8O3-01A-11R-A36H-07	-1577.25	-1135.99	-2713.24
TCGA-QH-A6X5-01A-12R-A32Q-07	-1138.82	-530.124	-1668.94
TCGA-CS-6186-01A-12R-2027-07	-1000.37	-278.719	-1279.09
TCGA-DB-A64V-01A-11R-A29R-07	-475.394	763.957	288.563
TCGA-QH-A65R-01A-21R-A31N-07	-1218.99	-737.472	-1956.47
TCGA-F6-A8O4-01A-11R-A36H-07	-1317.15	-900.241	-2217.39
TCGA-CS-6188-01A-11R-1896-07	-392.773	343.095	-49.6788
TCGA-HW-8319-01A-11R-2404-07	-1044.96	-571.221	-1616.18
TCGA-HT-7688-01A-11R-2256-07	-1255.89	-1015.06	-2270.96
TCGA-HW-7487-01A-11R-2027-07	-1346.82	-975.958	-2322.78
TCGA-QH-A870-01A-11R-A36H-07	-1227.87	-536.578	-1764.45
TCGA-CS-5394-01A-01R-1470-07	-1535.5	-1083.85	-2619.35
TCGA-DU-A7T8-01A-21R-A34R-07	-432.711	316.779	-115.932
TCGA-TM-A84J-01A-11R-A36H-07	-936.326	-868.462	-1804.79
TCGA-HT-7603-01A-21R-2090-07	-1243.57	-927.018	-2170.59
TCGA-HW-7491-01A-11R-2027-07	-1293.98	-796.69	-2090.67
TCGA-HW-7486-01A-11R-2027-07	-805.786	-167.458	-973.244
TCGA-P5-A5EU-01A-11R-A27Q-07	-300.696	714.49	413.794
TCGA-DB-A4XF-01A-11R-A27Q-07	-762.173	-149.134	-911.307
TCGA-VM-A8CB-01A-11R-A36H-07	-1566.04	-844.836	-2410.88
TCGA-HT-7856-01A-11R-2403-07	-1126.31	-980.825	-2107.14
TCGA-HW-A5KL-01A-11R-A27Q-07	-960.801	-50.0755	-1010.88
TCGA-TM-A7CF-02A-11R-A32Q-07	-1499.54	-873.186	-2372.73
TCGA-S9-A6WH-01A-12R-A33Z-07	-1426.88	-729.898	-2156.78
TCGA-WY-A85B-01A-11R-A36H-07	-692.116	516.84	-175.276
TCGA-TM-A84R-01A-21R-A36H-07	-1213.64	-1211.05	-2424.69
TCGA-DU-A76L-01A-11R-A32Q-07	343.984	765.273	1109.26
TCGA-CS-4942-01A-01R-1470-07	-552.626	918.874	366.249
TCGA-S9-A6TY-01A-12R-A32Q-07	-1652.2	-1330.82	-2983.02
TCGA-QH-A86X-01A-11R-A36H-07	-1300.24	-702.318	-2002.56
TCGA-DU-7290-01A-11R-2027-07	4.82997	1177.57	1182.4
TCGA-QH-A6XC-01A-12R-A32Q-07	-820.202	-232.948	-1053.15
TCGA-TM-A84T-01A-11R-A36H-07	-967.535	-102.753	-1070.29
TCGA-HW-8321-01A-11R-2404-07	-782.707	-80.4651	-863.172
TCGA-R8-A6MK-01A-11R-A32Q-07	-1240.22	-533.836	-1774.05
TCGA-HT-7902-01A-12R-2403-07	-1048.73	-391.111	-1439.84
TCGA-DU-A7TG-01A-21R-A34R-07	-808.602	-460.46	-1269.06
TCGA-TQ-A7RJ-01A-11R-A33Z-07	-925.445	122.067	-803.379
TCGA-FN-7833-01A-11R-2090-07	-64.5352	1177.51	1112.97
TCGA-RY-A83Y-01A-11R-A36H-07	-1166.92	-61.307	-1228.22
TCGA-KT-A74X-01A-11R-A32Q-07	-1359.76	-409.531	-1769.29
TCGA-TM-A84M-01A-11R-A36H-07	-1609.63	-1036.28	-2645.91
TCGA-CS-6669-01A-11R-1896-07	-1285.53	-1378.01	-2663.54
TCGA-TQ-A7RQ-01A-11R-A33Z-07	-1539.24	-1336.74	-2875.98
TCGA-EZ-7264-01A-11R-2027-07	-1447.72	-1096.79	-2544.51
TCGA-S9-A7R2-01A-21R-A34R-07	-280.498	931.069	650.571
TCGA-TQ-A7RO-01A-11R-A33Z-07	-1331.58	-731.23	-2062.81
TCGA-TM-A84I-01A-11R-A36H-07	-1155.38	-284.725	-1440.11
TCGA-QH-A6X4-01A-51R-A32Q-07	-1559.01	-673.139	-2232.15
TCGA-DU-7301-01A-11R-2090-07	-344.066	436.225	92.16
TCGA-FG-A4MT-01A-11R-A26U-07	-1212.46	-457.056	-1669.51
TCGA-FG-7643-01A-11R-2090-07	-782.954	-636.919	-1419.87
TCGA-DB-A75P-01A-11R-A32Q-07	-642.27	-238.261	-880.531
TCGA-TQ-A8XE-01A-11R-A36H-07	-1211.47	-309.142	-1520.62
TCGA-DU-7299-01A-21R-2027-07	-981.755	15.2389	-966.516
TCGA-DU-7006-01A-11R-2027-07	-154	984.128	830.128
TCGA-HT-A4DS-01A-11R-A26U-07	-724.946	797.622	72.676
TCGA-DU-6405-01A-11R-1708-07	-899.835	-3.68003	-903.515
TCGA-S9-A7J0-01A-11R-A34F-07	-1535.64	-731.149	-2266.79
TCGA-HT-7479-01A-11R-2027-07	-369.248	355.324	-13.9233
TCGA-DB-5278-01A-01R-1470-07	-944.526	-657.754	-1602.28
TCGA-FG-7634-01A-11R-2090-07	-69.8798	435.905	366.025
TCGA-S9-A7J3-01A-21R-A34R-07	-1147.85	-308.932	-1456.78
TCGA-TQ-A7RS-01A-12R-A33Z-07	-1423.71	-948.867	-2372.58
TCGA-S9-A7QZ-01A-12R-A34R-07	-1453.04	-1195.47	-2648.51
TCGA-RY-A83X-01A-11R-A36H-07	-1388.52	-876.184	-2264.7
TCGA-FG-A4MU-01B-11R-A28M-07	-169.658	752.929	583.271
TCGA-HT-7691-01A-11R-2256-07	-72.2364	648.002	575.765
TCGA-TM-A84O-01A-11R-A36H-07	-950.689	-314.64	-1265.33
TCGA-S9-A7R8-01A-11R-A34R-07	-820.596	241.088	-579.508
TCGA-FG-A87Q-01A-11R-A36H-07	17.776	925.408	943.184
TCGA-DH-A66G-01A-21R-A31N-07	-396.141	141.149	-254.992
TCGA-FG-A60L-01A-12R-A31N-07	-618.439	572.688	-45.7518
TCGA-HT-7857-01A-11R-2403-07	977.081	2118.1	3095.18
TCGA-S9-A7R1-01A-12R-A34R-07	-1291.66	-985.438	-2277.09
TCGA-HT-7616-01A-11R-2256-07	-191.729	874.754	683.025
TCGA-HT-7474-01A-11R-2027-07	-1048.11	-744.814	-1792.92
TCGA-WY-A859-01A-12R-A36H-07	-1361.72	-1180.4	-2542.12
TCGA-P5-A737-01A-11R-A32Q-07	-1205.62	-512.84	-1718.46
TCGA-QH-A6X8-01A-12R-A32Q-07	-1236.76	-502.811	-1739.57
TCGA-DU-8166-01A-11R-2256-07	-842.54	-97.7669	-940.307
TCGA-S9-A7IY-01A-11R-A34F-07	-799.182	376.653	-422.529
TCGA-P5-A72U-01A-31R-A32Q-07	304.458	764.299	1068.76
TCGA-HT-7481-01A-11R-2027-07	-1147.41	-869.332	-2016.74
TCGA-DU-A7TJ-01A-11R-A34R-07	-654.084	149.26	-504.824
TCGA-DH-A7UT-01A-12R-A34F-07	-952.167	100.035	-852.133
