# Supplementary material for: CCR5 as a Prognostic Factor in Lower-Grade Glioma is Involved in the Remodeling of the Tumor Microenvironment
Source: Front Genet. 2022 Jul 5;13:874896. doi: 10.3389/fgene.2022.874896 (PMC9294513; doi:10.3389/fgene.2022.874896)
Supplement: Supplementary file 7 [file Table1.XLSX]

## Sheet: Sheet1
Table S1: clinical cohort and metadata
The tumor samples were taken from consecutive cases operated on at The Second Affiliated Hospital of Harbin Medical Universityal. No further selection criteria were used.
Name	Sex(F=Femal;M=Male)	Age(Years)	Location	Diagnosis	Primary or Recurrence	IDH	EGFR	MGMT	ATRX	Ki67	P53
LGG1	F	33	Left frontal	Anaplastic astrocytoma(WHOⅢ)	Primary	Mutant	Positive	NM	positive	0.1	WT
LGG2	M	33	Right frontal	Pilomyxoid astrocytoma(WHOⅠ)	Primary	WT	negtive	Methylated	positive	0.01	WT
LGG3	M	56	Right tempor	Anaplastic astrocytoma (WHOⅢ)	Primary	Mutant	Positive	Methylated	positive	0.25	positive
LGG4	M	48	corpus callosum	Diffuse astrocytoma (WHOⅡ)	Primary	NT	NT	NT	NT	0.25	positive
LGG5	M	72	Left insula	Anaplastic astrocytoma (WHOⅢ)	Primary	WT	Positive	Methylated	positive	0.6	positive
LGG6	F	20	Right parietal	Pilomyxoid astrocytoma(WHOⅠ)	Primary	WT	Positive	Methylated	positive	0.25	WT
LGG7	M	41	Left frontal	Diffuse astrocytoma(WHOⅡ)	Primary	Mutant	Positive	NM	NT	0.05	positive
LGG8	F	56	Right frontal	Anaplastic astrocytoma(WHOⅢ)	Recurrence	Mutant	Positive	Methylated	positive	0.25	positive
	F	Female
	M	Male
	WT	Wildtype
	NM	Non methylated
	NT	Not tested
