# Supplementary material for: CCR5 as a Prognostic Factor in Lower-Grade Glioma is Involved in the Remodeling of the Tumor Microenvironment
Source: Front Genet. 2022 Jul 5;13:874896. doi: 10.3389/fgene.2022.874896 (PMC9294513; doi:10.3389/fgene.2022.874896)
Supplement: Supplementary file 8 [file Table5.XLSX]

## Sheet: Sheet1
Gene	logFC
FCER1G	1.74957
CXCL10	2.73533
TGM5	1.54433
RNASE3	2.32363
MMP19	2.45277
EPSTI1	1.60353
PTCRA	2.03371
P3H2	1.76179
FGL2	1.7221
SECTM1	1.74724
HLA-DRA	2.4448
S100A11	1.90828
OSM	1.82555
C3AR1	1.72362
FAM92B	3.61184
LRRN4CL	1.75214
C7orf57	3.18454
COL6A3	2.35036
EVI2B	1.67602
LYZ	1.96661
NNMT	3.01514
ALDH3A1	2.00519
C6	2.76225
DENND2D	1.77646
PTGS1	1.69761
CD300C	1.65752
FCGR2B	2.63663
LTF	4.60293
SAA2	4.37912
SERPINE1	1.84806
SH2D4A	1.90459
CCR2	2.72002
TLR8	2.29084
CHI3L1	3.98582
PLAC8	2.22454
CXorf21	1.70514
TREM1	2.76321
PLAUR	1.67303
CSTA	2.27257
TNFRSF12A	1.84333
IGLL5	3.85286
GALNT5	2.9091
AL049839.2	1.92965
GBP3	1.67472
FAM177B	1.786
AGR3	2.9533
NCF1	1.71357
LILRA1	1.63126
IBSP	4.37656
CALHM6	1.96872
C9orf135	2.12953
CTSS	1.71975
AC013470.2	3.72398
HLA-DMB	2.00188
IFI44L	1.73547
CD44	1.65667
TFEC	1.64227
RASSF9	3.32603
ANXA2	1.78232
RHOH	1.7879
HLA-DRB1	2.39412
GMNC	3.22022
SRPX2	2.19406
SLC11A1	2.20192
CFI	1.93975
CYBB	1.84461
TCTEX1D1	3.04398
GPR132	1.60989
S100A9	1.66236
TP63	2.11996
IL7R	1.93502
CFAP100	2.46325
ZNF474	1.65226
C1RL	1.63986
CLEC12A	2.60608
OAS2	1.66739
FPR1	2.19679
SPN	1.63503
PIK3CG	1.75524
VNN2	1.80358
SPOCD1	2.97454
IFI30	1.68645
CPA3	2.28046
SLC47A2	2.1944
CCL18	1.92398
SOCS3	1.89736
LCK	1.75335
COL8A1	2.64681
PIFO	1.75911
ADGRE1	3.10546
GPR65	2.46865
CLEC7A	1.78969
PLAU	2.28183
OASL	2.02997
CHI3L2	2.86302
C15orf48	1.72109
DRC7	1.8292
MMP9	2.35565
CD1C	1.80975
CCL2	2.23024
SIGLEC14	1.64275
HMOX1	1.5753
DAPP1	1.97573
LAIR1	1.85158
GPRC5A	2.2433
CASP1	1.72525
GPR82	2.37846
IL4I1	2.04904
SAA1	4.98736
F13A1	2.82119
CD53	1.64339
P2RY6	1.55617
PLEK	1.78775
ALOX5	1.8093
ITK	3.09942
ECM2	1.76518
CXCL9	2.51764
HLA-DQA1	2.80653
RAC2	1.81456
MAP3K19	2.30587
COL8A2	2.02618
APOL1	1.59143
HLA-DPA1	2.30477
C1S	1.79662
TREM2	1.69828
SLC10A6	1.81192
MILR1	1.64335
ANXA1	2.38681
AREG	2.03923
VDR	1.65266
SLAMF6	2.02944
PDCD1	1.88186
HLA-DMA	1.92259
VSTM1	2.09068
SPP1	1.96986
SIGLEC9	1.82649
GDF15	2.16
LAIR2	1.62203
ARHGAP15	1.65508
HLA-DRB5	2.36988
FCGBP	2.48939
HCLS1	1.6647
C1orf194	1.57743
MARCO	2.43451
BDKRB2	1.9288
KRT75	3.10999
TLR7	1.84812
PODNL1	2.09716
C3	2.10839
SIRPB2	1.65226
CASP4	1.55214
VGLL2	1.81196
TIMD4	2.06593
CD3E	2.20022
CAPG	1.73141
FCGR2A	1.9568
FCGR3A	2.38317
GNLY	1.63489
CSF2RB	1.74219
C1QA	1.85662
C2	1.84535
PTPRC	1.88951
S100A3	1.92134
HP	3.37741
HLA-DOA	2.5422
MMP3	1.69731
SERPINA3	1.96369
FCGR1A	1.71895
MSLN	1.57932
APOL4	1.83337
IL2RG	1.7327
ALOX5AP	2.04656
VIM	1.7891
ITGAL	1.92163
CLEC5A	2.74744
SCGB1D2	1.66718
GAPT	2.32888
IL18	1.7091
MYO1G	1.86805
MSR1	2.25453
FYB1	1.57747
NLRP4	1.63246
INMT	2.26705
MAP3K7CL	1.82698
WDR63	2.05181
TEKT1	2.28192
PLBD1	1.72277
HLA-DQB1	2.30312
CCL22	2.02803
C1orf158	2.99364
MX2	2.06159
SLN	2.73295
HOXA2	1.73399
FAM81B	2.89436
CFAP45	3.145
LAPTM5	1.64844
ICAM1	1.80016
CLCF1	1.99412
PTGER4	1.80912
CCL20	1.947
HAVCR2	1.67124
FAM183A	4.12694
CXCR3	2.54563
LIPM	2.00802
MS4A4E	1.68768
CD7	1.80028
FABP4	1.78101
PLEKHS1	2.07752
IDO1	3.57972
CCR5	2.44208
IL2RB	2.00037
GPR183	1.71732
C10orf105	1.59045
LILRB1	1.7601
HLA-DPB1	2.27349
GZMK	2.54537
BATF	2.23616
FPR2	2.14716
UBD	1.91561
CD180	1.7661
NIBAN1	1.78823
RBM47	1.70947
ESM1	2.09018
DNAAF3	1.53324
ADGRE2	1.77438
CD163	2.74916
PTPN22	1.99912
ITGB2	1.82916
SOD2	1.60012
CYTIP	1.71137
C1QC	1.79194
CCL5	2.01166
MYBPH	2.57326
PLA2G2A	4.01633
BCL2A1	2.28884
WDR38	3.00388
SCIN	2.41492
SASH3	1.70241
GPR84	1.99584
CFAP57	2.08622
IL10	2.14175
ANKRD22	2.1196
GPNMB	1.69651
CAPSL	3.02606
CARD16	1.78843
FCAR	1.77094
CCR1	1.76716
FOXJ1	1.90985
CHRNA9	2.62438
HCST	1.66722
LRRC25	1.73591
IL1A	1.59712
FBP1	1.89288
CATIP	1.79605
LRAT	1.82256
TMEM71	1.87996
CD300LB	1.80373
CLECL1	1.82114
RSPH4A	1.76639
RSAD2	1.67153
CD3D	2.31639
ZBP1	2.07125
OLR1	1.78149
MS4A6A	2.06317
GZMH	1.65876
GZMA	2.24539
CLEC10A	1.67697
C1orf87	2.49159
CFAP73	2.55582
CD14	1.94072
GATA4	2.35863
CD69	2.09044
CXCL6	3.61405
S100A10	1.66609
C5AR1	1.97383
SCIMP	1.62885
GBP1	2.20828
SERPINA1	2.47002
LILRB2	1.63677
CTSW	1.58716
C10orf55	1.62932
MMP7	2.32563
ISG15	1.79761
CH25H	1.51977
PTPN7	2.07701
VENTX	1.9256
TNFSF14	2.50383
CLEC17A	2.24193
SERPING1	1.9107
CD74	2.19488
LY96	1.64336
SELE	2.36112
C1R	2.16372
ANG	1.59102
TLR1	1.68976
TNFRSF11B	1.76394
ABCC3	3.03379
NTS	4.21807
KYNU	1.70097
IL2RA	2.66075
TRPM8	2.86798
FPR3	2.01958
P2RY8	1.68437
LSP1	1.73564
GBP5	2.89918
FCER1A	1.91071
GBP2	2.23291
C1QB	1.91898
CD86	1.75124
SLAMF8	1.96874
HAMP	2.72844
CTSC	1.69951
SERPINA5	3.52759
EMP3	2.16724
SIT1	2.16112
INSL3	1.59241
CA3	1.94265
IL1RN	2.47105
CD300LF	1.64345
LIF	2.39385
TYROBP	1.70084
SCN7A	1.87738
CD48	2.0111
MS4A4A	1.63531
IL6	2.59511
APOBEC3C	1.5385
SAMSN1	1.62932
OR2I1P	1.87446
TLR2	1.94139
C16orf54	1.65991
HOXA1	1.84591
CIITA	2.27846
MMEL1	1.76501
HLA-DQA2	2.95844
SNX20	2.05877
VNN1	1.79352
PDCD1LG2	2.02512
TNFSF8	1.78177
RNASE2	2.68197
CCL8	2.61641
CXCL11	1.9805
SIGLEC7	1.70506
HMCN2	1.86939
CD8B	1.74893
ST14	1.82712
CASP5	2.12494
CD2	2.49406
STEAP3	1.76738
APOBEC3G	1.5959
JCHAIN	3.49094
TRAF3IP3	1.57135
CP	2.5322
KLHDC7B	2.08666
HLA-DQB2	2.47526
TIMP1	2.22607
S100A4	2.10489
TYMP	2.44537
DGKK	-1.73428
SLC6A7	-1.99184
SCRT1	-1.60154
SHISAL2B	-2.15988
TESPA1	-2.24518
LHX5	-1.80793
BARHL1	-1.65181
KCNIP2	-1.61975
CACNG2	-1.66415
INSM2	-1.8457
SLC17A8	-2.39281
TMC3	-2.84261
BLK	-2.02882
TRIM67	-2.22663
SYCE1	-1.7026
G6PC2	-2.14047
L1CAM	-1.86547
CARTPT	-2.25874
ALOX12B	-1.55883
LPO	-1.78746
XKR7	-1.73937
MARCHF4	-1.78
KCNH7	-1.77009
